# Supplementary material for: Evaluation of commercial kits for isolation and bisulfite conversion of circulating cell-free tumor DNA from blood
Source: Clin Epigenetics. 2023 Sep 14;15:151. doi: 10.1186/s13148-023-01563-0 (PMC10503171; doi:10.1186/s13148-023-01563-0)
Supplement: Supplementary file 2 — Additional file 2: Table S1. Ranking and scoring of bisulfite conversion kits using the 4Plex ddPCR control. Table S2. Ranking and scoring of bisulfite conversion kits using the MYOD1 ddPCR control. Table S3. Ranking and scoring of combinations of cfDNA isolation and bisulfite conversion kits . Table S4. Comparison of the amount of isolated cfDNA, the %cfDNA score and the detection of DNA methylation of BCAT1 and/or IKZF1. Table S5. Sequences of primers and probes used for ddPCR. [file 13148_2023_1563_MOESM2_ESM.xlsx]

## Sheet: Suppl table 1
Supplementary Table 1
Ranking and scoring of bisulfite conversion kits according to highest average concentration and recovery of bisulfite converted DNA using the 4Plex ddPCR control
Highest average concentration is given score 5 and further down to 1, for all input amounts of fragmented RKO DNA
		Average concentration (cop/µl)					Average recovery (%)
	RKO amount (ng)	EpiJET	EpiTect	EZ	Imprint	Premium	EpiJET	EpiTect	EZ	Imprint	Premium
4plex	20	42.8083	61.29	54.2438	26.2688	49.8	14.1268	20.2257	17.9004	8.66869	16.434
	10	19.6167	28.962	21.9563	12.9375	20.9625	12.947	19.1149	14.4911	8.53875	13.8353
	5	6.25167	11.07	10.0688	7.33125	9.7875	8.2522	14.6124	13.2907	9.67725	12.9195
	3	3.75833	5.4	6.16875	3.375	5.41875	8.26833	11.88	13.5713	7.425	11.9213
	2	1.595	3.762	2.475	1.3125	3.05625	5.2635	12.4146	8.1675	4.33125	10.0856
	1	0.161333	0.8568	0.140625	0.204375	0.315	1.0648	5.65488	0.928125	1.34888	2.079
	0.5	0.2805	0.243	0.253125	0.148125	0.63375	3.7026	3.2076	3.34125	1.95525	8.3655
		Scoring
	RKO amount (ng)	EpiJET	EpiTect	EZ	Imprint	Premium
4plex	20	2	5	4	1	3
	10	2	5	4	1	3
	5	1	5	4	2	3
	3	2	3	5	1	4
	2	2	5	3	1	4
	1	2	5	1	3	4
	0.5	4	2	3	1	5
	SUM	15	30	24	10	26
	Top two performing bisulfite conversion kits

## Sheet: Suppl table 2
Supplementary Table 2
Ranking and scoring of bisulfite conversion kits according to highest average concentration and recovery of bisulfite converted DNA using the MYOD1 ddPCR control
Highest average concentration is given score 5 and further down to 1, for all input amounts of fragmented RKO DNA
		Average concentration (cop/µl)					Average recovery (%)
	RKO amount (ng)	EpiJET	EpiTect	EZ	Imprint	Premium	EpiJET	EpiTect	EZ	Imprint	Premium
MYOD1	20	31.9477	48.384	45.8063	22.3313	49.8188	10.5427	15.9667	15.1161	7.36931	16.4402
	10	14.674	25.488	15.915	6.20494	20.535	9.68484	16.8221	10.5039	4.09526	13.5531
	5	3.49727	11.088	7.1235	5.421	10.0114	4.61639	14.6362	9.40302	7.15572	13.215
	3	1.9096	5.1408	3.32512	3.18431	6.5955	4.20112	11.3098	7.31528	7.00549	14.5101
	2	1.45101	4.2984	1.87613	0.952538	3.3825	4.78833	14.1847	6.19121	3.14337	11.1623
	1	0.125704	1.512	0.0945488	0.298388	0.881175	0.829649	9.9792	0.624022	1.96936	5.81576
	0.5	0.690837	0.6048	0.178725	0.291525	1.05694	9.11904	7.98336	2.35917	3.84813	13.9516
		Scoring
	RKO amount (ng)	EpiJET	EpiTect	EZ	Imprint	Premium
MYOD1	20	2	4	3	1	5
	10	2	5	3	1	4
	5	1	5	3	2	4
	3	1	4	3	2	5
	2	2	5	3	1	4
	1	2	5	1	3	4
	0.5	4	3	1	2	5
	SUM	14	31	17	12	31
	Top two performing bisulfite conversion kits

## Sheet: Suppl table 3
Supplementary Table 3
Ranking and scoring of combinations of cfDNA isolation and bisulfite conversion kits according to highest average concentration of bisulfite converted cfDNA
Highest average concentration is given score 5 and further down to 1, for all amounts of spiked-in fragmented RKO DNA to the normal plasma pool
	Average concentration (cop/µl)
RKO amount (ng)	CNA+EpiTect	MinElute+EpiTect	Maxwell+EpiTect	CNA+Premium	MinElute+Premium	Maxwell+Premium
10	39.8282	14.8256	21.6103	29.3438	17.475	9.05625
5	24.6615	19.0615	18.559	20.1938	9.76875	8.74688
1	22.4359	20.1026	14	21.6562	10.575	6.91875
0	21.1436	14.3949	14.8615	21	9.99375	8.775
	Scoring
RKO amount (ng)	CNA+EpiTect	MinElute+EpiTect	Maxwell+EpiTect	CNA+Premium	MinElute+Premium	Maxwell+Premium
10	6	2	4	5	3	1
5	6	4	3	5	2	1
1	6	4	3	5	2	1
0	6	3	4	5	2	1
SUM	24	13	14	20	9	4
	Top performing combination of cfDNA isolation and bisulfite conversion kits

## Sheet: Suppl table 4
Supplementary Table 4
Comparison of the amount of input cfDNA, the %cfDNA score and the detection of DNA methylation of BCAT1 and/or IKZF1
Input amount of cfDNA used for bisulfite conversion and ddPCR
%cfDNA score obtained using TapeStation Cell-free DNA ScreenTape Assay
Stage	Plasma sample	Input cfDNA (ng)	%cfDNA score (%)	Adjusted input cfDNA (ng)1	Score BCAT1/IKZF1 methylation2
III	2	85.6	6	5.14	-
	1	11.95	71	8.45	+
	3	27	74	19.98	-
IV	11	15.65	82	4.3	-
	6	31.6	22	6.95	-
	4	13.7	62	8.49	-
	8	55.9	23	12.85	+
	7	21.6	80	17.3	-
	12	25.4	84	21.3	+
	9	32.4	92	29.8	++
	5	60.8	80	48.64	++
	13	86.95	95	82.6	+
	10	222.75	96	213.85	++
1Adjusted using the %cfDNA score, giving input amount of cfDNA in the 50-700 bp region
2+ one gene, ++ both genes

## Sheet: Suppl table 5
Supplementary Table 5
Sequences of primers and probes used for ddPCR
Primers were purchased from BioNordika Bergman and probes from Life Technologies.
Assay name	Sense primer (5' -> 3')	Antisense primer (5' -> 3')	Probe (5' -> 3')	Amplicon length (bp)	Location of amplicon	Gene ID	Ref
BCAT1	GTTTTTTTGTTGATGTAATTCGTTAGGTC	CAATACCCGAAACGACGACG	TTCGTCGCGAGAGGG	N/A	N/A	N/A	Pedersen et al., BMC Cancer 15:654 (2015)
IKZF1	GACGACGTATTTTTTTCGTGTTTC	GCGCACCTCTCGACCG	CGGAGTAGCGATTCG	N/A	N/A	N/A	Pedersen et al., BMC Cancer 15:654 (2015)
EPHA3 (4Plex)	GGATTTATTAGGTGTGTAATGTTATGGATT	ACTCCACATAAATCTTCTAAACTAAATTCCT	6VIC-TTGGTTGAGAATAAATTGGGTTT-MGB	99	chr3: 89209903-892100011	NM_005233	Pharo et al., Clin. Epigenetics 10:24 (2018)
KBTBD4 (4Plex)	TTTGTATGTGGTGGGAGGGTTT	ACAAAAAAACACACCACTCCCAA	6VIC-TATGTGGAAGTGTAATAATG-MGB	86	chr11:47572358-475724431	NM_001318724	Pharo et al., Clin. Epigenetics 10:24 (2018)
PLEKHF1(4Plex)	GTAGTTTTAGATGGTTTTTTGAGTTGGA	CACTCCCATCCTATCTTCCCTCTATA	6VIC-AGGGATTAGAGTAGGTTTG-MGB	100	chr19:29674951-296750501	NM_024310	Pharo et al., Clin. Epigenetics 10:24 (2018)
SYT10 (4Plex)	GAGGTAAATGTAGGTTTTTAGTGTTGATTTT	CTTTATCCTCCCAATACTAATTATTATTTCTCC	6VIC-AGTATGGGTATAGAATTTGT-MGB	94	chr12:33406816-334069091	NM_198992	Pharo et al., Clin. Epigenetics 10:24 (2018)
MYOD1	CCAACTCCAAATCCCCTCTCTAT	TGGTTTTTTTAGGGAGTAAGTTTGTT	6VIC/FAM-TCCCTTCCTATTCCTAAATCCAACCTAAATACCTCC-MGB	105	chr11: 17714259-177143642	N/A	Ørntoft et al., Epigenetics 12:8 (2017)
1Reference genome hg38
2Reference genome hg19
N/A = not available
